# Supplementary material for: Characterizing Mutational Heterogeneity in a Glioblastoma Patient with Double Recurrence
Source: PLoS One. 2012 Apr 20;7(4):e35262. doi: 10.1371/journal.pone.0035262 (PMC3335059; doi:10.1371/journal.pone.0035262)
Supplement: Table S1 — Primer pairs used to amplify exonic regions. (XLS) [file pone.0035262.s003.xls]

## Sheet: SuppTbl1
Exon	Forward	Reverse
CDKN2A Exon1	GGAAGAAAGAGGAGGGGCTG	TTCCATCTAATACAAATATGTTCCCC
CDKN2B Exon1	GATCACAGCGGACAGGGG	CATGCCCTTGTTCTCCTCG
CDKN2B Exon2	GGCCGGCATCTCCCATAC	AACGACCCCTGGAATGTCAC
EGFR Exon1	CTCCTCCTCGCATTCTCCTC	GAAACAGGAAAGGACGGGC
EGFR Exon2	ACCTGGACCTTGAGGGATTG	CAAGTGGAATTCTGCCCAGG
EGFR Exon3	GCTCCCTGGACCCATTTTAG	GAGCCATCGGAACTGCTGTC
EGFR Exon4	AGCACATGCATCCTTCATGG	CAGTGCTGTAGAGCTGTCCCC
EGFR Exon5	AACCAGCCAGCCAAACAATC	GCAAGTGAAGGAAGAGAGGGG
EGFR Exon6	TCCCTGGGAAATGATCCTACC	GTCTTCTGTCCTGGTGTGGG
EGFR Exon7	GCTTCCTCCGTGTGTGGC	AGGAGACAGAGCGGGACAAG
EGFR Exon8	AAGAGGACCTGGACCGCC	AGAGCCCAGCCTCAGCAG
EGFR Exon9/10	GACCGGAATTCCTTCCTGC	TTCCAAGGGAACAGGAAATATG
EGFR Exon11	CAGAGTCCCTGAGAGTCTAGAGTAATG	GCTCTGTGCCCTATCTTAGCAAC
EGFR Exon12	AAAGGTGCAGTGTGTGCCTC	TCAGGGTAAATTCATCCCATTG
EGFR Exon13	AGGTGCCGTCTCCTCCG	GCTATAACAACAACCTGGAGCC
EGFR Exon14	GAAGAGGTGATTTGTGTTCCTGC	CCGTCCTGCCCACACAG
EGFR Exon15	ATTTGGCTTTCCCCACTCAC	CAAACCTCGGCAATTTGTTG
EGFR Exon16	CAAACTGGCTGCTTTGTTCA	CCACAGCAGTGTGGTCATTC
EGFR Exon17	AGGCCATGGAATCTGTCAGC	GCTGGCCCTTGTTCCTGTC
EGFR Exon18	TTCCAAATGAGCTGGCAAGT	TTGGTCTCACAGGACCACTG
EGFR Exon19	AGCATGTGGCACCATCTCAC	TGAGAAAAGGTGGGCCTGAG
EGFR Exon20	ATGCGTCTTCACCTGGAAGG	GGCAAACTCTTGCTATCCCAG
EGFR Exon21	CTCAGAGCCTGGCATGAAC	ACAGCTAGTGGGAAGGCAGC
EGFR Exon22	CTGTTGCCGGGAGGAGG	GCCGTGTTTTCTCAGTACAATAGATAG
EGFR Exon23	CCACTGCCTTCTTTTCTTGC	TGGGCAAATGTCAGGTCATA
EGFR Exon24	AAGCAATGCCATCTTTATCATTTC	CAGAACACAGTGACATGAGATGC
EGFR Exon25	CTGGCAATAGACCCCTGCTC	GCCTCATGGAGGGTATATTGTG
EGFR Exon26	AGGCACACCACCTGCATTC	TGAACGGCACTGTGAGGC
EGFR Exon27	TGCAAACACTGAAGTTGGGG	ACACTGGAGACTGGCTGCTG
EGFR Exon28	GATCCTGCATGGGATGGTG	GGGTCTAAGAGCTAATGCGGG
IDH1 Exon1	GGAGGTGGGCTGAGGAGG	CCTGCCTTCTGCGGAATTAG
IDH1 Exon2	CAAGAGCAAGGACATGCAAA	CCCCCAAGACCAGTTAAACA
IDH1 Exon3	TCAGAAACCGCGTGTGAAAC	CATGCCCAGCCAGATTATCC
IDH1 Exon4	TGAGCTCTATATGCCATCACTGC	CAAGTTGGAAATTTCTGGGC
IDH1 Exon5	TTCTCCTTACAATTCCTGCTAGGG	TGTCAAGTTTCGGGTTTTGC
IDH1 Exon6	TTGTGGTGGGTGATTTTAGCC	CCCAGAATCATAGGGATAGGGAG
IDH1 Exon7	TGTCCGGTCTTCTGTTTGGG	AAGGACTACAAAACTCCCCTTCC
IDH1 Exon8	ACCTATCAAGATTGAGTCATTTATGC	AAGGGAACACATCTGGGCTG
IDH1 Exon9	TGGGGAACTATGAGACATTTGG	TGCTCTGAGCCCAGTGAGG
IDH1 Exon10	ACTGCCGGTTGCCTAGAGAG	TGCTTGGCATCCAATAAACAG
IDH2 Exon1	AATGGGGCGGCAGGCCCGGCA	CCCCCTCCCGAAATACCTA
IDH2 Exon2	GTCTCCTGGTGAAGGGCG	AGGGACCTGCAGTCCAGAAG
IDH2 Exon3	GCCCTTTGTTGTCATGTCCC	ACCCCAAGTCTGGAGAGGC
IDH2 Exon45	TCTGGTTGAAAGATGGCGG	GAAAGGAAAGCCACGAGACAG
IDH2 Exon67	GGAGGTGGGAGGTTGCC	CTGAAAATCCCTCCAGCCAG
IDH2 Exon89	TGGGTTGTAGAGGGCAGCAG	CAAGGGCAGGACCCAGAG
IDH2 Exon10	CTCTGGGTCCTGCCCTTG	GGGGACTTTAGGAGGGGTC
IDH2 Exon11	AAGGGCCTGGCTGATGG	CTCTGCCTCAGGGTCCCAC
NF1 Exon9	GCTACATCTGGAATAGAAGAAACTTCA	TCAGGCCCTAATTGCCACAT
NF1 Exon10	GCTTCTTCTGGCAGCTGGAT	TGAAGCCAAAAAGAACAGCAAA
NF1 Exon11	AAAAAGACTATAGAGATTAAT	AATTTAGCAATACCTTTTGGAC
NF1 Exon13	GGTGCAAAAACGATTTTCATTG	CCTCAAGGTCTTGGCGTTTC
NF1 Exon15	CCCTAGAGGTTTGTGTTCACCAG	CAAAACCATAAAACCTTTGGAAGTG
NF1 Exon16	GACACTTTGATAACTGTTTCT	GTCATTGTCCTCTGCATAC
NF1 Exon17	TCCTTCAAGTTGGGGCATAGA	TGCCCAAAGTTCCACAAAGA
NF1 Exon18	TATTGTATGCGGAGACACACACAC	CTTTGAGGCAGACTGAGTA
NF1 Exon19/20	ATTTGCTCTGCTCTTCCTACTCC	CACAGCTATATGTTTACTTTACTGAGC
NF1 Exon21	GTGTTTAGGCTGCTGAAAGCCT	GAGAACACTTTACCTGTCCTTG
NF1 Exon22	ATGCCTGTGGGTGCACTTACTC	ATCTCTTAAAATGTTTCTGC
NF1 Exon23	TAGGGTGTGACAGTAAGGTAG	GGACATATTAAGATTTAC
NF1 Exon24	GGTGTGTGTGTGGCTTCAAAA	TAAGTAGTTATAACTCTCACAG
NF1 Exon25	GAGGGCCCATTGTACATGCT	GGGGCTTTATTTGCTTTTTGC
NF1 Exon26	CAGTTAACCCAGGGCCATTC	TCTTGTCTGGAGATCCTTGTGG
NF1 Exon27	CTGGCATCACTGAGGCACTGTACGG	ACTTTTCTTCCCCGCTTACTCTAATC
NF1 Exon28/29	GTTCTCAGGATGAACTAGCTCG	TGCCTTGCTTCATGCAGTGTTAGT
NF1 Exon32	GTTTTTAGGTGGTTAGCCAGC	CATAGGGTATTTCAAATATAAATG
NF1 Exon33	TTTGGGAAGGTTAGAAACACTACCT	CATGGATTTATGTGAAACCGAAAA
NF1 Exon34	AGCCTACTTTGAAGCTGAAGCCG	GTGTTCACTATCCCCATGACTG
NF1 Exon35	CCTGAGGTCTTTTTGGTGCTG	CCTGGTGGCAAACTCTCCTT
NF1 Exon36	CCTATGGTTAATATTCTTGCCCAG	TGCTATATGCTCCCAAGTAAAC
PIK3CA Exon5	GCTCGCCCCCTTAATCTCTT	TCGGAGATTTGGATGTTCTCC
PIK3CA Exon10	CTGTGAATCCAGAGGGGAAA	ACATGCTGAGATCAGCCAAA
PIK3CA Exon11	ACCTTTTGAACAGCATGCAA	GAATGAGCCATCTAAAACACTGC
PIK3CA Exon12	GGCTCATTCACAACTATCTTTCC	GCATGGCCGATCTAAAGAAA
PIK3CA Exon13	CATGCAGAAACTGACCCTGA	GGAAAACTCTTCCAGCCAAA
PIK3CA Exon14	CCTGAAACTCATGGTGGTTTT	GCTGAGAGGCAGTGGAACTT
PIK3R1 Exon1	TCTGGTTGGTGTGGGCTC	GGCTCTGCAGAAGGAGAAGC
PIK3R1 Exon2	TCCAATTAACACAGATGGCAAAG	ACTGGTACCCCTCAGCACTC
PIK3R1 Exon3	AGCAGGGGTTCTTCTTGCTC	GCAGAGTATCTGGACATAGCTGG
PIK3R1 Exon4	GGCAGCAGCCTCACAGG	CCTGAAACAGAAAGCCAAGACC
PIK3R1 Exon5	TTGTTCAGAAAATTAGCCCAACTG	TTTGAGGTGGTATTGTTGGGG
PIK3R1 Exon67	CACTGATACCTGGAAGTAGTCGC	GAAGCTGTGTTACTTCAAAGGAGG
PIK3R1 Exon8	CCATATTGCATGGAATTGTGAAC	GCAAGCTGGTGCTTTTCTTTC
PIK3R1 Exon9/10	GCAGGAGGAATATGGGCAC	TGTAATTCATCTGCTTCAAATGTTTTC
PIK3R1 Exon11	GATGTTTCCATGTCAGCTATTTTG	CAATGATTCACAAATAAATGCTCTCAC
PIK3R1 Exon12	CAAATGTCCTGGTAGTGTCTTGC	TCCACGTGATCATTCAAAGC
PIK3R1 Exon13/14	ACTTTGGGGACCGTTCCTG	CAAAGCAAGTCATGCATTTTCC
PIK3R1 Exon15	GCCTAGGGAAGACAGCAAGG	AAAATGGTATTACAGCTGCTTTGG
PIK3R1 Exon16	CCTAGGACCCTTTCCCCAAG	TTCTGCCTCTCTCTCCTCCG
PTEN Exon1	CTCCCCTCGGTCTTCCG	GCAGCCGCAGAAATGGATAC
PTEN Exon2	TTGACCACCTTTTATTACTCCAGC	GAAGTCCATTAGGTACGGTAAGCC
PTEN Exon3	TTACTACTCTAAACCCATAGAAGGGG	TCTAACAATGCTCTTGGACTTCTTG
PTEN Exon4	TGTGTCACATTATAAAGATTCAGGC	TGTATCTCACTCGATAATCTGGATG
PTEN Exon5	TGGAATCCAGTGTTTCTTTTAAATACC	TTTTCCAATAAATTCTCAGATCCAG
PTEN Exon6	AAATGGCTACGACCCAGTTACC	TGGCTTCTTTAGCCCAATGAG
PTEN Exon7	TTTGCTTGAGATCAAGATTGCAG	TCTCACCAATGCCAGAGTAAGC
PTEN Exon8	TGCAACAGATAACTCAGATTGCC	TGTCAAGCAAGTTCTTCATCAGC
PTEN Exon9	ACAATGAATTTTGCAGTTTTGC	TTCTGCCTAATCTATTTGCCATC
TP53 Exon1	GCCCTTACTTGTCATGGCG	CCCGAGCTGAAAATACACGG
TP53 Exon2/3	AGGTGACCCAGGGTTGGAAG	GACCAGGTCCTCAGCCCC
TP53 Exon4	GGGACTGACTTTCTGCTCTTGTC	TGAAGAGGAATCCCAAAGTTCC
TP53 Exon5/6	TGTTTGTTTCTTTGCTGCCG	TCATGGGGTTATAGGGAGGTC
TP53 Exon7	GCTTGCCACAGGTCTCCC	GCAAGCAGAGGCTGGGG
TP53 Exon8/9	GGACAGGTAGGACCTGATTTCC	CAAGAAGAAAACGGCATTTTGAG
TP53 Exon10	AAAGGACCAGACCAGCTTTC	CAGGCTAGGCTAAGCTATGATG
TP53 Exon11	AACTTGAACCATCTTTTAACTCAGG	TGGAATCCTATGGCTTTCCAAC
TP53 Exon12	AGGGAAAAGGGGCACAGACC	CATTTCACAGATATGGGCCTTG
